# Supplementary material for: Effect of Different Prebiotic Saccharides on Listeria monocytogenes Adherence to Human Adenocarcinoma Caco-2 Cell Line
Source: Curr Issues Mol Biol. 2025 Oct 28;47(11):891. doi: 10.3390/cimb47110891 (PMC12650974; doi:10.3390/cimb47110891)
Supplement: Supplementary file 1 [file cimb-47-00891-s001.zip]

Archive with 1 entries (1 files):
- cimb-3904669-supplementary.pdf
